# Supplementary material for: Gene-Silencing Therapeutic Approaches Targeting PI3K/Akt/mTOR Signaling in Degenerative Intervertebral Disk Cells: An In Vitro Comparative Study Between RNA Interference and CRISPR–Cas9
Source: Cells. 2024 Dec 9;13(23):2030. doi: 10.3390/cells13232030 (PMC11640589; doi:10.3390/cells13232030)
Supplement: Supplementary file 1 [file cells-13-02030-s001.zip]

Archive with 1 entries (1 files):
- cells-3314943-supplementary.pdf
